# Supplementary material for: Prevalence of Hepatitis B in Canadian First-Time Blood Donors: Association with Social Determinants of Health
Source: Viruses. 2024 Jan 13;16(1):117. doi: 10.3390/v16010117 (PMC11326446; doi:10.3390/v16010117)
Supplement: Supplementary file 1 [file viruses-16-00117-s001.zip]

Archive with 1 entries (1 files):
- viruses-2788858-supplementary.pdf
